# Supplementary material for: Meroterpenoids from Marine Sponge Hyrtios sp. and Their Anticancer Activity against Human Colorectal Cancer Cells
Source: Mar Drugs. 2024 Apr 19;22(4):183. doi: 10.3390/md22040183 (PMC11051118; doi:10.3390/md22040183)
Supplement: Supplementary file 1 [file marinedrugs-22-00183-s001.zip]

Archive with 1 entries (1 files):
- marinedrugs-2978340-supplementary.pdf
